# Supplementary material for: The Differential Contribution of Macular Pigments and Foveal Anatomy to the Perception of Maxwell’s Spot and Haidinger’s Brushes
Source: Vision (Basel). 2023 Feb 6;7(1):11. doi: 10.3390/vision7010011 (PMC9944110; doi:10.3390/vision7010011)
Supplement: Supplementary file 1 [file vision-07-00011-s001.zip]

Archive with 1 entries (1 files):
- vision-2043781-supplementary.pdf
